# Supplementary material for: An enriched sugarcane diversity panel for utilization in genetic improvement of sugarcane
Source: Sci Rep. 2020 Aug 7;10:13390. doi: 10.1038/s41598-020-70292-8 (PMC7414218; doi:10.1038/s41598-020-70292-8)
Supplement: Supplementary file 2 — Supplementary Table S1. [file 41598_2020_70292_MOESM2_ESM.xlsx]

## Sheet: Cover page
Supplementary Table S1
An Enriched Sugarcane Diversity Panel for Utilization in Genetic Improvement of Sugarcane
Nathanael D Fickett1,a,¥, Leila Ebrahimi1,b,¥, Arnold P Parco1,c,¥, Andres V Gutierrez1,¥, Anna L Hale2, Michael J Pontif3, James Todd2, Collins A Kimbeng3, Jeffrey W. Hoy3,4, Tomas Ayala-Silva5, Kenneth A Gravois3, Niranjan Baisakh1*
1School of Plant, Environmental and Soil Sciences, Louisiana State University Agricultural Center, Baton Rouge, LA 70803
2Sugarcane Research Unit, USDA-ARS, Houma, LA
3Sugar Research Station, Louisiana State University Agricultural Center, St. Gabriel, LA
4Department of Plant Pathology and Crop Physiology, Louisiana State University Agricultural Center, Baton Rouge, LA
5Tropical Agricultural Research Station, Mayaguez, PR
aPresent address: Vermont Mutual Insurance Group, Montpellier, VT
bPresent address: University of Tehran, Aburaihan Campus, Iran
cPresent address: Certis Inc., Baton Rouge, LA
¥ Contributed equally to this work
*Correspondence: Email: nbaisakh@agcenter.lsu.edu; Telephone: +1 225 5781300

## Sheet: mini-core clones
Table S1. Clones within the mini-core (190 clones) of the diversity panel used for diversity analysis with cold-responsive genes derived SSR markers
ID	Clone	Species
Population 1
1	E1	hybr.	E1	CP72-370
2	E10	hybr.	E10	Ho09-822
3	E64	hybr.	E64	L10-145
4	E40	hybr.	E40	N27
5	E5	hybr.	E5	Ho04-847
6	E76	hybr.	E76	Ho09-827
7	E30	hybr.	E30	HoCP96-561
8	E36	hybr.	E36	L06-038
9	E6	hybr.	E6	Ho05-961
10	E17	hybr.	E17	HoCP04-838
11	E47	hybr.	E47	L97-128
12	E107	hybr.	E107	CP77-310
13	E82	hybr.	E82	US56-15-8
14	E43	hybr.	E43	L94-426
15	E19	hybr.	E19	CP77-407
16	E69	hybr.	E69	TucCP77-042 (BC1 spont)
17	E97	hybr.	E97	L05-470
18	E91	hybr.	E91	HoCP92-624
19	E95	hybr.	E95	L01-315
20	E127	hybr.	E127	LCP85-376
21	E38	hybr.	E38	L08-088
22	E126	hybr.	E126	LCP81-030
23	E50	hybr.	E50	LCP81-010
24	E52	hybr.	E52	US01-040
25	E42	hybr.	E42	L75-056
26	E58	hybr.	E58	L09-112
27	E53	hybr.	E53	US79-010
28	E92	hybr.	E92	HoCP92-648
29	E11	hybr.	E11	Ho09-824
30	E9	hybr.	E9	Ho08-709
31	E15	hybr.	E15	HoCP01-517
32	E26	hybr.	E26	HoCP91-552
33	E77	hybr.	E77	Ho09-831
34	E102	hybr.	E102	L09-117
35	E73	hybr.	E73	Ho07-617
36	E8	hybr.	E8	Ho07-613
37	E118	hybr.	E118	L10-158
38	E24	hybr.	E24	HoCP09-803
39	E89	hybr.	E89	HoCP02-623
40	E51	hybr.	E51	LCP82-089
41	E14	hybr.	E14	Ho95-988
42	E88	hybr.	E88	HoCP02-618
43	E99	hybr.	E99	L08-092
44	E20	hybr.	E20	LCP85-384
45	E63	hybr.	E63	L10-144
46	E100	hybr.	E100	L08-726
47	E119	hybr.	E119	L10-160
48	E39	hybr.	E39	L08-090
49	E71	hybr.	E71	CP85-830
50	E114	hybr.	E114	L10-148
51	E60	hybr.	E60	L10-136
52	E46	hybr.	E46	HoCP00-950
53	E98	hybr.	E98	L06-040
54	E90	hybr.	E90	HoCP09-810
55	E104	hybr.	E104	L09-121
56	E75	hybr.	E75	Ho08-717
57	E116	hybr.	E116	L10-156
58	E27	hybr.	E27	HoCP92-618
59	E49	hybr.	E49	L99-226
60	E35	hybr.	E35	L06-001
61	E54	hybr.	E54	L09-099
62	E28	hybr.	E28	HoCP95-951
63	E62	hybr.	E62	L10-142
64	E101	hybr.	E101	L09-114
65	E115	hybr.	E115	L10-150
66	E111	hybr.	E111	L09-129
67	E56	hybr.	E56	L09-107
68	E67	hybr.	E67	SES234B (Spont)
69	E7	hybr.	E7	Ho06-530
70	E124	hybr.	E124	L98-209
71	E80	hybr.	E80	HoCP00-930
72	E78	hybr.	E78	Ho09-840
73	E61	hybr.	E61	L10-137
74	E57	hybr.	E57	L09-108
75	E18	hybr.	E18	HoCP05-902
76	E79	hybr.	E79	Ho09-841
77	E125	hybr.	E125	L99-233
78	E33	hybr.	E33	L05-448
79	E32	hybr.	E32	HoL08-723
80	E105	hybr.	E105	L09-123
81	E72	hybr.	E72	Ho06-563
82	E81	hybr.	E81	HoCP01-523
83	E44	hybr.	E44	CP52-068
84	E65	hybr.	E65	CP77-405
85	E113	hybr.	E113	L10-147
86	E45	hybr.	E45	LCP86-454
87	E55	hybr.	E55	L09-105
88	E120	hybr.	E120	L10-163
89	E25	hybr.	E25	HoCP89-846
90	E68	hybr.	E68	SES147B (Spont)
91	E94	hybr.	E94	L01-281
92	E93	hybr.	E93	L01-131
93	E37	hybr.	E37	L07-057
94	E121	hybr.	E121	L94-428
95	E31	hybr.	E31	HoCP97-609
96	E106	hybr.	E106	L09-125
Population 2
97	W15	officinarum	NCO 29
112	W264	officinarum	NG 57-258
123	W341	officinarum	IA 3135
126	W223	officinarum	NG 84-045
134	W602	officinarum	LOUISIANA PURPLE
138	W634	officinarum	MAURITIOUS GUINGHAM
146	W738	officinarum	BISCUIT (Q)
149	W682	officinarum	NG 28-110
154	W753	officinarum	NG 77-026
157	W696	officinarum	D 625
158	W769	officinarum	FIJI 24
159	W790	officinarum	BAMBOO BLANCA
163	W814	officinarum	IM 76-249
167	W821	officinarum	MOL 6063
183	W850	officinarum	NSL 259894 OFF 8272 SLDG
Population 3
108	W247	spontaneum	W247	KARENKO
111	W132	spontaneum	W132	IN 84-16
117	W70	spontaneum	W70	PPGN 84-07
119	W308	spontaneum	W308	US 78-506
121	W111	spontaneum	W111	IS 76-186
125	W117	spontaneum	W117	IND 82-318-24
128	W351	spontaneum	W351	39-10 IJ76-421
130	W587	spontaneum	W587	SES 264-31
132	W400	spontaneum	W400	SES 73-49
135	W710	spontaneum	W710	SES 84-58-15
139	W717	spontaneum	W717	TAIWAN 20-13
141	W473	spontaneum	W473	PCAB 84-5-91
144	W474	spontaneum	W474	IN 84-42-22
148	W485	spontaneum	W485	US 58-005-03
152	W489	spontaneum	W489	IND 81-043
155	W446	spontaneum	W446	SLC 92-65
160	W877	spontaneum	W877	THA 83-149
161	W1186	spontaneum	W1186	KARENKO LARGE-3
165	W1200	spontaneum	W1200	THA 82-004
169	W1226	spontaneum	W1226	IND 81-09
171	W831	spontaneum	W831	01-95
173	W1227	spontaneum	W1227	IS 76-182
174	W1290	spontaneum	W1290	ISIOLO
176	W930	spontaneum	W930	SES 316
178	W1317	spontaneum	W1317	PCA NOR 84-3-6
186	W1335	spontaneum	W1335	KLETAK
190	W1339	spontaneum	W1339	06-95
Population 4
99	W123	sp.	W123	Unknown (2009: R43-P074)
101	W42	sp.	W42	MOL 6427
102	W90	sp.	W90	Unknown (2009: R43-P026)
106	W91	sp.	W91	Unknown (2009: R43-P098)
129	W452	sp.	W452	Unknown (2009: R45-P019)
131	W699	sp.	W699	HC 71
133	W453	sp.	W453	SM 8136
136	W425	sp.	W425	Unknown (2009: R37-P049)
142	W640	sp.	W640	MOGALI
145	W654	sp.	W654	E 282
147	W440	sp.	W440	US 78-519-8
151	W445	sp.	W445	Unknown R37 P75
162	W1270	sp.	W1270	IND 81-059
164	W881	sp.	W881	Unknown (2009: R43-P090)
166	W1272	sp.	W1272	Unknown
168	W886	sp.	W886	Unknown (R43-P89)
177	W1230	sp.	W1230	43-186
181	W1248	sp.	W1248	Unknown (2008: R45-P089)
185	W1249	sp.	W1249	Unknown (2009: R43-P102)
187	W858	sp.	W858	IN 84-011
Population 5
103	W124	Erianthus	W124	24-95
104	W242	Erianthus	W242	ERYANTHUS 28
105	W48	Erianthus	W48	ERIANTHUS 29
118	W139	Erianthus	W139	21-95
120	W79	Erianthus	W79	Unknown (2009: R37-P060)
137	W466	Erianthus	W466	13-95
140	W435	Erianthus	W435	11-95
122	W163	robustum	W163	NG 77-238
143	W736	robustum	W736	IM76-234 GH Q45406
153	W694	robustum	W694	Q 45874 FS SLDG
180	W943	robustum	W943	NG 77-024
188	W1176	robustum	W1176	Q45394
109	W67	bengalense	W67	US 71-122-01
116	W297	bengalense	W297	US 67-009-02
170	W1284	bengalense	W1284	IND 81-047
175	W832	bengalense	W832	IND 81-002
182	W1334	bengalense	W1334	US 47-018
98	W84	Miscanthus	W84	US 47-0011
110	W97	Miscanthus	W97	M 75-062
114	W101	Miscanthus	W101	US 56-0022-03
100	W238	arundinaceum	W238	IJ 76-410
156	W510	arundinaceum	W510	IS 76-149 ERIANTHUS ARUNDINACEOUS
179	W841	arundinaceum	W841	IS 76-169
115	W135	ravennae	W135	SES 305
189	W1262	ravennae	W1262	US 61-090-01
107	W129	kanashiroi	W129	S. KANASHIROI
172	W924	kanashiroi	W924	US 57-005-02
113	W68	rufipilum	W68	US 61-012-01
124	W82	Coix	W82	IS 76-199
127	W342	Imperata	W342	US 65-046-01
150	W748	edule	W748	IJ 76-375
184	W1062	barberi	W1062	REHA SPORT
