# Supplementary material for: An enriched sugarcane diversity panel for utilization in genetic improvement of sugarcane
Source: Sci Rep. 2020 Aug 7;10:13390. doi: 10.1038/s41598-020-70292-8 (PMC7414218; doi:10.1038/s41598-020-70292-8)
Supplement: Supplementary file 3 — Supplementary Table S2. [file 41598_2020_70292_MOESM3_ESM.xlsx]

## Sheet: Cover page
Supplmentary Table S2
An Enriched Sugarcane Diversity Panel for Utilization in Genetic Improvement of Sugarcane
Nathanael D Fickett1,a,¥, Leila Ebrahimi1,b,¥, Arnold P Parco1,c,¥, Andres V Gutierrez1,¥, Anna L Hale2, Michael J Pontif3, James Todd2, Collins A Kimbeng3, Jeffrey W. Hoy3,4, Tomas Ayala-Silva5, Kenneth A Gravois3, Niranjan Baisakh1*
1School of Plant, Environmental and Soil Sciences, Louisiana State University Agricultural Center, Baton Rouge, LA 70803
2Sugarcane Research Unit, USDA-ARS, Houma, LA
3Sugar Research Station, Louisiana State University Agricultural Center, St. Gabriel, LA
4Department of Plant Pathology and Crop Physiology, Louisiana State University Agricultural Center, Baton Rouge, LA
5Tropical Agricultural Research Station, Mayaguez, PR
aPresent address: Vermont Mutual Insurance Group, Montpellier, VT
bPresent address: University of Tehran, Aburaihan Campus, Iran
cPresent address: Certis Inc., Baton Rouge, LA
¥ Contributed equally to this work
*Correspondence: Email: nbaisakh@agcenter.lsu.edu; Telephone: +1 225 5781300

## Sheet: SSR statistics
Supplementary Table S2. Summary statistics of 11 SSR loci used for genetic diversity analysis of 1,485 WCSRG and Louisiana clones (1,485 clones), sugarcane diversity panel (309 clones) and mini-core collection (190 clones)
entrire population (1,485 clones)
SSR Name	Sugarcane monoploid genome homeologous group	Saccharum spontaneum chromosome	Number of alleles	Major allele frequency	PIC
SCESSR1299	4	5C; 6A, 6B, 6C, 6D	65	0.796	0.268
SCESSR1296	6	5A, 5B, 5C	41	0.869	0.286
SCESSR1023	2	1D, 2A, 2B, 2C	47	0.884	0.293
SCESSR0909	5	5A, 5C, 5D	58	0.576	0.375
SCESSR0616	1	1B, 1C, 1D	55	0.73	0.24
SCESSR1773	7	2A, 2B, 2C, 2D	33	0.348	0.205
SCESSR2275	8	2B, 2C	43	0.599	0.235
SCESSR0835	3	3A, 7C, 7D	22	0.925	0.203
MOLSSR2961	4	1D	13	0.934	0.238
MOLSSR2770	9	1B, 1D	18	0.858	0.212
LAPSSR0733	4	7C	28	0.788	0.172
Total/mean			423	0.755182	0.247909
sugarcane diversity panel (309 clones)
SSR Name	Sugarcane homeologous group	Number of alleles	Major allele frequency	PIC
LAPSSR0733	4	9	0.499963	0.443697
MOLSSR2770	9	12	0.496347	0.292221
MOLSSR2961	4	11	0.441559	0.309107
SCESSR0616	1	50	0.499963	0.261785
SCESSR0835	3	10	0.48997	0.348726
SCESSR0909	5	58	0.499541	0.350987
SCESSR1023	2	38	0.499916	0.30941
SCESSR1296	6	32	0.499405	0.277304
SCESSR1299	4	50	0.499854	0.317589
SCESSR1773	7	24	0.471364	0.264644
SCESSR2275	8	30	0.499963	0.306754
Total/mean		324	0.490713	0.316566
mini-core (190 clones)
SSR Name	Sugarcane homeologous group	Number of alleles	Major allele frequency	PIC
LAPSSR0733	4	9	0.440861	0.455269
MOLSSR2770	9	17	0.345679	0.228819
MOLSSR2961	4	10	0.333697	0.362151
SCESSR0616	1	47	0.46908	0.243199
SCESSR0835	3	11	0.339744	0.438062
SCESSR0909	5	58	0.495416	0.33156
SCESSR1023	2	31	0.291883	0.337997
SCESSR1296	6	35	0.318707	0.289514
SCESSR1299	4	46	0.433359	0.340625
SCESSR1773	7	24	0.41701	0.228451
SCESSR2275	8	31	0.466392	0.295996
Total/mean		319	0.395621	0.322877
PIC, Polymorphism information content
