# Supplementary material for: An enriched sugarcane diversity panel for utilization in genetic improvement of sugarcane
Source: Sci Rep. 2020 Aug 7;10:13390. doi: 10.1038/s41598-020-70292-8 (PMC7414218; doi:10.1038/s41598-020-70292-8)
Supplement: Supplementary file 4 — Supplementary Table S3. [file 41598_2020_70292_MOESM4_ESM.xlsx]

## Sheet: Cover page
Supplemenary Table S3
An Enriched Sugarcane Diversity Panel for Utilization in Genetic Improvement of Sugarcane
Nathanael D Fickett1,a,¥, Leila Ebrahimi1,b,¥, Arnold P Parco1,c,¥, Andres V Gutierrez1,¥, Anna L Hale2, Michael J Pontif3, James Todd2, Collins A Kimbeng3, Jeffrey W. Hoy3,4, Tomas Ayala-Silva5, Kenneth A Gravois3, Niranjan Baisakh1*
1School of Plant, Environmental and Soil Sciences, Louisiana State University Agricultural Center, Baton Rouge, LA 70803
2Sugarcane Research Unit, USDA-ARS, Houma, LA
3Sugar Research Station, Louisiana State University Agricultural Center, St. Gabriel, LA
4Department of Plant Pathology and Crop Physiology, Louisiana State University Agricultural Center, Baton Rouge, LA
5Tropical Agricultural Research Station, Mayaguez, PR
aPresent address: Vermont Mutual Insurance Group, Montpellier, VT
bPresent address: University of Tehran, Aburaihan Campus, Iran
cPresent address: Certis Inc., Baton Rouge, LA
¥ Contributed equally to this work
*Correspondence: Email: nbaisakh@agcenter.lsu.edu; Telephone: +1 225 5781300

## Sheet: gene diversity...
Table S3. Gene diversity (h), Shannon’s information index (I), and polymorphic alleles within species groups in the entire population (1,485 clones), sugarcane diversity panel (309 clones) and mini-core collection (190 clones)
entire population (1,485 clones)
Species	No. of accessions	Gene diversity (H)	I	Polymorphic alleles (%)
S. spontaneum	516	0.241	0.386	99.29
S. officinarum	249	0.209	0.332	92.43
hybrid cultivar	238	0.218	0.345	92.2
S. robustum	64	0.223	0.355	89.36
Erianthus-likea	324	0.195	0.315	82.51
S. sinense	46	0.206	0.324	78.25
S. barberi	34	0.213	0.331	75.65
Miscanthus spp.	14	0.162	0.252	54.37
Total/average	1485	0.208375	0.33	83.01
sugarcane diversity panel (309 clones)
Species	No. of accessions	Gene diversity (H)	I	Polymorphic loci (%)
S. spontaneum	59	0.1519	0.2583	87.9493
S. officinarum	18	0.1403	0.2283	61.5222
hybrid cultivar	163	0.1544	0.2511	77.8013
S. robustum	6	0.1483	0.2357	54.7569
Erianthus-likea	33	0.1332	0.2029	40.1691
S. sinense	16	0.1444	0.2324	61.0994
S. barberi	14	0.1499	0.237	57.2939
Total/average	309	0.1629	0.2713	62.9417
minicore collection (190 clones)
Species		Gene diversity (H)	I	Polymorphic loci (%)
S. spontaneum	29	0.1355	0.2348	79.9154
S. officinarum	15	0.1302	0.2141	59.6195
hybrid cultivar	113	0.1535	0.2496	77.8013
S. robustum	5	0.1344	0.2147	48.8372
Erianthus-likea	25	0.1014	0.174	56.4482
Miscanthus spp.	3	0.0651	0.104	23.0444
Total/average	190	0.1562	0.2612	57.61
a Erianthus-like Saccharum spp. included S. arundinaceum, S. bengalense, S. ravennae, S. rufipilum, S. brevibarbe, S. kanashiroi, S. procerum, and unknown species previously identified as Erianthus.
