# Supplementary material for: An enriched sugarcane diversity panel for utilization in genetic improvement of sugarcane
Source: Sci Rep. 2020 Aug 7;10:13390. doi: 10.1038/s41598-020-70292-8 (PMC7414218; doi:10.1038/s41598-020-70292-8)
Supplement: Supplementary file 5 — Supplementary Table S4. [file 41598_2020_70292_MOESM5_ESM.xlsx]

## Sheet: Cover page
Supplementary Table S4
An Enriched Sugarcane Diversity Panel for Utilization in Genetic Improvement of Sugarcane
Nathanael D Fickett1,a,¥, Leila Ebrahimi1,b,¥, Arnold P Parco1,c,¥, Andres V Gutierrez1,¥, Anna L Hale2, Michael J Pontif3, James Todd2, Collins A Kimbeng3, Jeffrey W. Hoy3,4, Tomas Ayala-Silva5, Kenneth A Gravois3, Niranjan Baisakh1*
1School of Plant, Environmental and Soil Sciences, Louisiana State University Agricultural Center, Baton Rouge, LA 70803
2Sugarcane Research Unit, USDA-ARS, Houma, LA
3Sugar Research Station, Louisiana State University Agricultural Center, St. Gabriel, LA
4Department of Plant Pathology and Crop Physiology, Louisiana State University Agricultural Center, Baton Rouge, LA
5Tropical Agricultural Research Station, Mayaguez, PR
aPresent address: Vermont Mutual Insurance Group, Montpellier, VT
bPresent address: University of Tehran, Aburaihan Campus, Iran
cPresent address: Certis Inc., Baton Rouge, LA
¥ Contributed equally to this work
*Correspondence: Email: nbaisakh@agcenter.lsu.edu; Telephone: +1 225 5781300

## Sheet: genetic distance
Table S4. Nei’s genetic distance between species groups of the entire population (1,485 clones) and sugarcane diversity panel (309 clones)
entire population (1,485 clones)
Species	S. spontaneum	S. officinarum	hybrid cultivar	S. robustum	Erianthus-likea	S. sinense	S. barberi	Miscanthus
S. spontaneum	0
S. officinarum	0.055	0
hybrid cultivar	0.06	0.009	0
S. robustum	0.032	0.011	0.019	0
Erianthus-like	0.032	0.074	0.086	0.051	0
S. sinense	0.049	0.032	0.036	0.024	0.077	0
S. barberi	0.049	0.034	0.042	0.024	0.067	0.029	0
Miscanthus spp.	0.049	0.093	0.105	0.069	0.038	0.101	0.09	0
a Erianthus-like Saccharum spp. included S. arundinaceum, S. bengalense, S. ravennae, S. rufipilum, S. brevibarbe, S. kanashiroi, S. procerum, and unknown species previously identified as Erianthus.
sugarcane diversity panel (309 clones)
Species	S. spontaneum	S. officinarum	hybrid cultivar	S. robustum	Erianthus-like	S. sinense	S. barberi
S. spontaneum	0
S. officinarum	0.0235659	0
hybrid cultivar	0.0208933	0.007333	0
S. robustum	0.0279851	0.0160779	0.0190997	0
Erianthus-like	0.0289407	0.0304223	0.0295513	0.0413129	0
S. sinense	0.0253175	0.0183292	0.0212421	0.0272856	0.0335306	0
S. barberi	0.0214571	0.0160537	0.0208327	0.0191373	0.0357522	0.0178931	0
