# Supplementary material for: An enriched sugarcane diversity panel for utilization in genetic improvement of sugarcane
Source: Sci Rep. 2020 Aug 7;10:13390. doi: 10.1038/s41598-020-70292-8 (PMC7414218; doi:10.1038/s41598-020-70292-8)
Supplement: Supplementary file 6 — Supplementary Table S5. [file 41598_2020_70292_MOESM6_ESM.xlsx]

## Sheet: Cover page
Supplementary Table S5
An Enriched Sugarcane Diversity Panel for Utilization in Genetic Improvement of Sugarcane
Nathanael D Fickett1,a,¥, Leila Ebrahimi1,b,¥, Arnold P Parco1,c,¥, Andres V Gutierrez1,¥, Anna L Hale2, Michael J Pontif3, James Todd2, Collins A Kimbeng3, Jeffrey W. Hoy3,4, Tomas Ayala-Silva5, Kenneth A Gravois3, Niranjan Baisakh1*
1School of Plant, Environmental and Soil Sciences, Louisiana State University Agricultural Center, Baton Rouge, LA 70803
2Sugarcane Research Unit, USDA-ARS, Houma, LA
3Sugar Research Station, Louisiana State University Agricultural Center, St. Gabriel, LA
4Department of Plant Pathology and Crop Physiology, Louisiana State University Agricultural Center, Baton Rouge, LA
5Tropical Agricultural Research Station, Mayaguez, PR
aPresent address: Vermont Mutual Insurance Group, Montpellier, VT
bPresent address: University of Tehran, Aburaihan Campus, Iran
cPresent address: Certis Inc., Baton Rouge, LA
¥ Contributed equally to this work
*Correspondence: Email: nbaisakh@agcenter.lsu.edu; Telephone: +1 225 5781300

## Sheet: AMOVA
Table S5. Analysis of molecular variance (AMOVA) with population division by clone-recorded name, DARwin neighbor-joining on Dice dissimilarities, and STRUCTURE estimates using Markov chain Monte Carlo of the entire population (1,485 clones) and sugarcane diversity panel (309 clones)
entire population (1,485 clones)
Division method	Source	df	SS	MS	Est. var.	% variation
Species groupsa	Among pops	8	6611.13	826.391	5.307	9.3
	Within pops	1476	76045.9	51.522	51.522	90.7
	Total	1484	82657		56.828	100
DARwinb	Among pops	6	9374.8	1562.47	8.338	14.4
	Within pops	1478	73281.2	49.581	49.581	85.6
	Total	1484	82656		57.919	100
STRUCTURE c	Among pops	5	9577.07	1915.41	8.674	14.9
	Within pops	1479	73079.2	49.411	49.411	85.1
	Total	1484	82656.2		58.085	100
sugarcane diversity panel (309 clones)
Division method	Source	df	SS	MS	Est. var.	Variation
Species groupsa	Among pops	6	1154.38	192.396	5.674	11
	Within pops	303	10188.1	48.285	48.285	89
	Total	309	11342.5		53.958	100
						0
DARwinb	Among pops	5	1451.91	290.381	8.665	15
	Within pops	304	10822.6	47.468	47.468	85
	Total	309	12274.5		56.133	100
STRUCTURE c	Among pops	7	1907.81	272.544	9.168	17
	Within pops	302	10369.8	45.884	45.884	83
	Total	233	12277.6		55.052	100
a The nine species groups from clone-recorded names were Saccharum spontaneum, S. officinarum, hybrid cultivar, S. robustum, Erianthus-like S. spp., S. sinense, S. barberi, Miscanthus spp., and other.
b The seven species groups from DARwin were S. spontaneum, S. officinarum / robustum, hybrid cultivar, Erianthus-like S. spp., S. sinense, S. barberi, and Miscanthus spp.
c The eight species groups from STRUCTURE were combined into six (Figure 4.3): S. spontaneum, S. officinarum / robustum, hybrid cultivar, Erianthus-like S. spp. / Miscanthus spp., S. sinense, and S. barberi.
