# Supplementary material for: An enriched sugarcane diversity panel for utilization in genetic improvement of sugarcane
Source: Sci Rep. 2020 Aug 7;10:13390. doi: 10.1038/s41598-020-70292-8 (PMC7414218; doi:10.1038/s41598-020-70292-8)
Supplement: Supplementary file 7 — Supplementary Table S6. [file 41598_2020_70292_MOESM7_ESM.xlsx]

## Sheet: Cover page
Supplementary Table S6
An Enriched Sugarcane Diversity Panel for Utilization in Genetic Improvement of Sugarcane
Nathanael D Fickett1,a,¥, Leila Ebrahimi1,b,¥, Arnold P Parco1,c,¥, Andres V Gutierrez1,¥, Anna L Hale2, Michael J Pontif3, James Todd2, Collins A Kimbeng3, Jeffrey W. Hoy3,4, Tomas Ayala-Silva5, Kenneth A Gravois3, Niranjan Baisakh1*
1School of Plant, Environmental and Soil Sciences, Louisiana State University Agricultural Center, Baton Rouge, LA 70803
2Sugarcane Research Unit, USDA-ARS, Houma, LA
3Sugar Research Station, Louisiana State University Agricultural Center, St. Gabriel, LA
4Department of Plant Pathology and Crop Physiology, Louisiana State University Agricultural Center, Baton Rouge, LA
5Tropical Agricultural Research Station, Mayaguez, PR
aPresent address: Vermont Mutual Insurance Group, Montpellier, VT
bPresent address: University of Tehran, Aburaihan Campus, Iran
cPresent address: Certis Inc., Baton Rouge, LA
¥ Contributed equally to this work
*Correspondence: Email: nbaisakh@agcenter.lsu.edu; Telephone: +1 225 5781300

## Sheet: Cold-responsive genes-SSR
Table S6. Polymorphism assay with 67 SSR loci in the mini-core (190 clones)
Primer Name	Na	h (PIC)	I	Ht	Hs	Gst	Nm
CS1006	49	0.364	0.541	0.394	0.335	0.14	5.758	Forward	Reverse	Motif	Gene annotation
CS1008	8	0.098	0.172	0.126	0.077	0.15	9.964	GTTGTTCTCGTACATCTCGAC	GTGAGGAAGGAGGAGGAG	(CCGTAC)4	membrane protein
CS1010	19	0.067	0.131	0.09	0.075	0.071	12.466	TCTGTATGAGTGGGTCAGACT	AAATTGAAGGTCCTGCTTAAC	(AGCTGG)3	telomere repeat-binding protein 5-like
CS1014	55	0.128	0.227	0.144	0.12	0.101	8.473	CAGCTGGACCAAAGAATAATA	GCTAATACATCCTTGACATGC	(GGCGCT)3	map kinase family protein
CS1020	13	0.078	0.154	0.089	0.08	0.07	15.744	CAATCGATCCATCCATCC	CTCATTCCAAGAACCTTCAC	(CTCC)5	adp-glucose pyrophosphorylase large subunit
CS1027	5	0.085	0.176	0.109	0.097	0.084	9.189	CCTTAGCTTTTGGTCTCTTCT	TTCCTGGCCACATAATAATAA	(TTTG)4	putative drought-induced protein DI [Oryza sativa Japonica Group];
CS1029	13	0.106	0.185	0.121	0.104	0.071	11.969	ATGGAGAGGGACTTCCTG	TGCTAGCGAAGGACCAGT	(AGC)6	Protein TIFY 6B; [GO:0009867 'jasmonic acid mediated signaling pathway' evidence=IMP]
CS1035	7	0.215	0.317	0.176	0.139	0.107	18.107	ACCATGAAGAGTCCCTATGTT	TTTATGGTTTTTGCATCAGTC	(GATCT)4	Protein TIFY 6B; [GO:0009867 'jasmonic acid mediated signaling pathway' evidence=IMP]
CS1042	10	0.254	0.374	0.215	0.175	0.132	6.954	CAAGGCCGTTCTTAGGAG	CCATTCGATTTGATTTGTTT	(GCCGGC)3	palmitoyl-acyl carrier protein chloroplastic-like
CS1046	22	0.04	0.089	0.047	0.046	0.036	15.486	ACTAGAGAATGGACTTGCACA	CAACAACTGGACCTTTACTGA	(ATGAAG)3	spx domain-containing membrane protein os06g0129400-like isoform x2
CS1061	25	0.179	0.296	0.181	0.15	0.109	10.448	AGTATATGCTTTGCTCAAGGA	AGAGTACAGATGCTCTGATCG	(GAAGCA)3	upf0420 protein c16orf58 homolog
CS1062	5	0.186	0.307	0.177	0.128	0.168	6.807	ATGTCAATAGCATGATGCAG	GCTAGACATGTTGAAACCAGA	(GCA)6	ethylene insensitive 3-like 1 protein
CS1068	2	0.375	0.557	0.355	0.259	0.271	1.403	CCCCTTCCCCTTTCTTCT	ATTCACCTAGCTCTTCCTGTT	(CCTC)4	ethylene insensitive 3-like 1 protein
CS1072	4	0.387	0.572	0.401	0.309	0.222	3.102	CATGATTATCTTGGAGTCGAG	GGCTTCTCCTCCCCCTCA	(CGAACC)4	glycine-rich rna binding protein
CS1074	42	0.249	0.375	0.258	0.234	0.076	9.613	GTGATGGAGGTGGCTACG	GGTAGCAGTAGCGAACAAGAT	(CGG)7	glycine-rich RNA binding protein [Zea mays]; [GO:0045449 'regulation of transcription' evidence=TAS] [GO:0009651 'response to salt stress'
CS1075	9	0.218	0.358	0.238	0.199	0.132	5.958	GTGGGTTGGCTTCTCCTC	GGTGTGGAGGGAGTTGTC	(GGTTCG)3	glycine-rich RNA binding protein [Zea mays]; [GO:0045449 'regulation of transcription' evidence=TAS] [GO:0009651 'response to salt stress'
CS1081	4	0.192	0.341	0.247	0.222	0.1	4.517	GGGTTCGTCAGGTTCTCC	CAGGATGATCTTGGACTCG	(GGTTCG)3	glycine-rich RNA binding protein [Zea mays]; [GO:0045449 'regulation of transcription' evidence=TAS] [GO:0009651 'response to salt stress'
CS1082	1	0.484	0.677	0.377	0.293	0.223	1.738	CCTCAGGTTCGGCTTCTC	GGTGTGGAGGGAGTTGTC	(CGGGTT)3	glycine-rich RNA binding protein
CS1089	48	0.272	0.426	0.277	0.251	0.081	11.139	CAGAACATGACCATGAACAC	AAACAATGCTCACAGAAGAAA	(ATCATG)3	cobw domain-containing protein 1-like
CS1092	18	0.164	0.29	0.193	0.168	0.101	10.753	GAGCAGCAAAGAGCAGAGTA	GGATGGATAAAAGCTCAACA	(GAT)10	dnaj-like protein
CS1103	38	0.417	0.606	0.418	0.385	0.077	10.117	CGGTTAAGCTACTATGGACAA	ACAGTAGACCATGGTGATGAT	(GGAA)7	protein tyrosine expressed
CS1109	22	0.229	0.354	0.202	0.142	0.192	6.709	CACTTGACGCCTCAGCTA	AGCTCTGGAGCTGAAAGG	(CT)9	MAP kinase activity; signal transduction
CS1115	23	0.145	0.238	0.156	0.113	0.131	10.359	CATTCATCTTCTATGGAGCAG	GAAGTCAAATTGGACATGAAG	(AGC)7	S-adenosylmethionine synthase 1; response to salt stress
CS1118	10	0.22	0.344	0.201	0.149	0.172	6.939	TCGCTATCGTAGCTCTTGTAG	AGAGGTGACCTGAGCGTAT	(GGGCAC)3	nogo-B receptor-like [Brachypodium distachyon]; response to water deprivation
CS1119	33	0.16	0.269	0.145	0.118	0.12	7.65	CGAAAGATTCAATCGAGAAG	GCCTTCCTGTACTGGTTCTAC	(AGAA)4	transcription factor; basic region leucine zipper protein; low temperature-induced protein15 [Zea mays]
CS1120	27	0.163	0.285	0.204	0.177	0.092	10.397	GAGAAACTGGTGGGTAAACAT	CTCCCTGAAGGAACTCTTG	(GGAT)4	transcription factor; basic region leucine zipper protein; low temperature-induced protein15 [Zea mays]
CS1126	63	0.218	0.359	0.231	0.197	0.105	10.638	ACTCCCTGTTCGACAGCA	AAGAACAAGAAGGAAGGAGAA	(TCCGCT)3	transcription factor; basic region leucine zipper protein; low temperature-induced protein15 [Zea mays]
CS1164	23	0.165	0.287	0.209	0.175	0.116	6.229	TGAATTTGGACAGAGAGAGAA	CCTGTGCTTTCTTTTATGCTA	(TGATC)4	gi|8978270|dbj|BAA98161.1| FRO2-like protein; NADPH; signal transduction; stress; Respiratory burst oxidase homolog protein F; induced
CS1171	40	0.305	0.475	0.296	0.27	0.081	10.366	TCTACGCCATCACCAAGTA	TGGTACTAGCAGGTATTGGAA	(GCT)7	low temperature induced-like protein; drought-induced hydrophobic protein [Oryza sativa Japonica Group]
CS1174	37	0.337	0.508	0.36	0.306	0.131	7.507	GAAACCAACCAACCAACC	TCGGAGAAGACTCTAGAGAAAC	(GA)8	Transcription factor JUMONJI; lysine-specific demethylase 5D-like [Brachypodium distachyon]
CS1183	36	0.175	0.301	0.217	0.179	0.125	6.685	CCGCAAGTACTCCTCCTT	ACGGAGGAGCTGTAGGAC	(CCT)6	auxin-repressed protein
CS1185	28	0.272	0.429	0.289	0.24	0.127	8.693	CATAGACACACTTGGTGCAG	ACCAAGGGGGTTGAAGAC	(GCC)6	Serine/Threonine Phosphatases
CS1191	25	0.251	0.396	0.235	0.198	0.119	9.025	ATGGAGCATGTCATCAATATC	GCCAGCAGTTTTGTAGGTTAT	(GAAA)4	Serine/Threonine Phosphatases
CS1200	41	0.454	0.644	0.465	0.432	0.072	12.191	CCTTCATTCCCAGTTTAGAAG	ATCAATTCCACCACAAATCTT	(GGA)6	[GO:0042538 'hyperosmotic salinity response' evidence=IMP]; SLT1 protein [Zea mays]
CS1201	9	0.182	0.311	0.135	0.124	0.058	11.206	GGTGCCCTAGAGAGGTAGTAG	GTGGACGTGGTCCTCTCG	(GCAGCT)3	hypothetical protein [Zea mays]
CS1204	18	0.208	0.341	0.207	0.17	0.125	8.364	CAGTTTGGGTTTGAACTGTAA	GAGTGTAACACCACTCACGTT	(TTTTTG)4	hypothetical protein [Zea mays]
CS1206	65	0.303	0.465	0.322	0.28	0.114	8.206	AGGTGAGAAGGAGAGCTAAAC	CTCCCTTCTAATTAGCAAACC	(AGTC)4	GATA transcription factor 8 OS=Arabidopsis thaliana; Putative GATA-1 zinc finger protein [Oryza sativa Japonica Group]
CS1209	41	0.312	0.476	0.319	0.283	0.093	10.019	CAGGGGTTGTTGCTCTTG	CTCCTCCGAGATCTCCTC	(CGGGAG)3	transcription factor, Zinc finger protein NUTCRACKER
CS1210	49	0.299	0.47	0.323	0.295	0.075	20.546	TCCTCCGTCTAGGGTTTC	GGGAAGTAGAAGACGAGGTC	(CGC)7	Auxin response factor 4 OS=Oryza sativa subsp. Japonica; transcription factor activity
CS1211	67	0.279	0.434	0.292	0.256	0.099	10.683	AACTCCTCGTTCCCTCCT	GTAGCAGTGAAGTCAATCACC	(GGC)6	thioredoxin H-type [Zea mays]; response to hydrogen peroxide
CS1212	76	0.336	0.508	0.351	0.327	0.064	14.654	GGGAGAAGAAAAAGAAAAAGA	ATCTTTCTTACCGGACTCTTC	(AGA)7	transcription factor; zinc finger protein/alfin-like; SAR DNA binding protein; rRNA biogenesis protein Nop56/Nop58
CS1214	31	0.219	0.356	0.185	0.144	0.146	8.033	AACATCACCGTCAACCAG	CATCAGTTCCTCCAGTTGC	(GCG)7	response to stress; RNA binding; Glycine-rich RNA-binding, abscisic acid-inducible; response to salt stress
CS1215	45	0.322	0.491	0.319	0.281	0.102	8.947	CTTCGGCCAAGTTATCCTA	CATAGCTGAAGTAACCAAAGC	(CTAT)4	response to stress; RNA binding; Glycine-rich RNA-binding, abscisic acid-inducible; response to salt stress
ESSR_So3	7	0.229	0.369	0.241	0.214	0.095	8.335	TAATTTCAGACGAACGAAAAG	GCACCTTCATCTACTTCTCC	(GGC)6	dynein light chain type 1-like [Oryza sativa Japonica Group]; response to heat
ESSR_So11	2	0.433	0.623	0.478	0.404	0.157	5.441	GGGGCAGAGAGAGATCGAG	TCTCGAGGAAGTCGAGGTTG	(CAC)5	se-wap41 protein
ESSR_So12	3	0.076	0.162	0.109	0.1	0.057	14.431	CTGTACCACCAGATCGTCCTC	CACTTGACCGAAGCTACTGCTA	(CGGC)5	Aquaporin_PIP2-6
CS10	4	0.045	0.102	0.067	0.063	0.054	9.386	GGTAGTGGTTCGGGCTAT	CCATATCCTTCACCTGACC	(GGT)6	Glycine-rich cell wall structural protein 2 precursor
CS52	7	0.021	0.058	0.031	0.03	0.037	14.153	GTGGTTTCACCCGTAGCAGT	TAAGAGGGTGCTGAGGTGCT	(ATT)6	s-adenosylmethionine decarboxylase
CS56	15	0.082	0.159	0.058	0.053	0.061	12.386	GGGCAGGTACACTACACCTCA	ATGGAAAAATCCATGGGACA	(TGC7)	abc transporter
CS83	3	0.064	0.143	0.122	0.102	0.138	3.928	CAATGGAAGGAAGCCATTGT	AGGACATCTGCTCTGCACCT	(TGC)3	two-component response regulator-like prr95-like
CS103	7	0.033	0.08	0.046	0.043	0.05	11.476	CTGGAGATTGAGTCCCTCCA	TCATGGTGCTTCTCTTGCAC	(TGC)3	ein3-binding f-box protein 1-like
CS115	10	0.184	0.326	0.17	0.133	0.147	5.983	AGTGGTGCCTGGAAGCCAC	GATTCTTCTGAAGTGTAGAC	(CTT)3	zinc finger ccch domain-containing protein
CS118	7	0.111	0.199	0.145	0.117	0.122	5.869	AGTGGTGATCCTGAAGCCAC	GATTCTTCTGCCGCGTAGAC	(GCT)4	unknown [Zea mays]
CS153	15	0.102	0.195	0.135	0.115	0.09	8.745	GGCCTACCCACCCTATTTGT	AGGTACCACCCATCCTACCC	(ACT)6	serine threonine-protein kinase nek6-like
CS168	3	0.138	0.245	0.155	0.144	0.072	6.685	AGGAAGAGGATGCAGCTCAA	GCACACCAAAAATGATGACG	(TGAT)3	nadh dehydrogenase subunit 2
CS170	7	0.278	0.416	0.266	0.144	0.281	8.037	ACGCCAAGAAGATGAGGAGA	CCTGGAAACCTGGAGAGTTG	(TATT)3	---NA---
CS176	11	0.114	0.212	0.121	0.107	0.072	11.517	GAATAACAGCTCCCGTGCTC	CAGTGCCTCGCACACTTTTA	(AGT)3	atp-dependent zinc metalloprotease ftsh chloroplastic-like
CS181	2	0.466	0.659	0.303	0.172	0.432	0.657	AAATTGTTCGCCACAGGAAC	TCCACGTTAGGCCAGAAAAC	(AAG)3	s-adenosylmethionine decarboxylase
CS205	1	0.367	0.554	0.452	0.297	0.344	0.954	AAATTGTTCGCCACAGGAAC	TCCACGTTAGGCCAGAAAAC	(AAG)3	probable polyamine oxidase 2-like
CS237	24	0.063	0.129	0.093	0.079	0.072	13.394	TTGCTCTGAAACAATGGCAG	CATTTGAGAGCTCGGACACA	(TGC)4	s-adenosylmethionine decarboxylase
CS286	2	0.351	0.535	0.228	0.189	0.178	2.387	GCAATGGGATTCCCTACAGA	GCGCCTAGTTGAGTTTGAGG	(TGGC)3	citrate synthase
CS297	14	0.1	0.185	0.104	0.089	0.085	12.348	CATTGATGTCATCTGGCAGG	TTGGCAACAAAACTGCTCTG	(CTT)3	vacuolar processing enzyme 4
CS321	3	0.138	0.225	0.176	0.126	0.126	12.568	TAGCAGAACATTCGGACGTG	AGGATACGAATTTCCAGGGC	(GTG)3	phosphoenolpyruvate carboxylase
CS334	10	0.192	0.304	0.176	0.136	0.125	10.326	GCCGTTAGAGAAACTGGTGG	GCTAAGTCCCTGCTCCCTCT	(GGAT)4	enolase
CS351	2	0.005	0.016	0.01	0.01	0.04	11.875	TTGCTCTGAAACAATGGCAG	TTGAGAGCTCGGACACAATG	(TGC)4	---NA---
CS557	7	0.253	0.389	0.28	0.162	0.268	7.107	AAGAATCGTTCCGCTGCTTA	CAAGGTCAATCGCAGAGACA	(TGC)3	gdp-mannose pyrophosphorylase
CS583	5	0.154	0.265	0.199	0.152	0.14	6.906	GGCCAGTCTTCGAGCAGC	CTAAGAGAAGCGCCTGGAGA	(TCT)3	s-adenosylmethionine decarboxylase
Total/Mean	1377	0.211	0.335	0.216	0.177	0.123	9.084
Na: number of alleles, h: Nei's (1973) gene diversity, I: Shannon's Information index, Ht:: total heterosigosity, Hs: genetic diversity within a population, Gst: proportion of genetic diversity, Nm: gene flow. PIC: polymorphism information content
