# Supplementary material for: An enriched sugarcane diversity panel for utilization in genetic improvement of sugarcane
Source: Sci Rep. 2020 Aug 7;10:13390. doi: 10.1038/s41598-020-70292-8 (PMC7414218; doi:10.1038/s41598-020-70292-8)
Supplement: Supplementary file 8 — Supplementary Table S7. [file 41598_2020_70292_MOESM8_ESM.xlsx]

## Sheet: Cover page
Supplementary Table S7
An Enriched Sugarcane Diversity Panel for Utilization in Genetic Improvement of Sugarcane
Nathanael D Fickett1,a,¥, Leila Ebrahimi1,b,¥, Arnold P Parco1,c,¥, Andres V Gutierrez1,¥, Anna L Hale2, Michael J Pontif3, James Todd2, Collins A Kimbeng3, Jeffrey W. Hoy3,4, Tomas Ayala-Silva5, Kenneth A Gravois3, Niranjan Baisakh1*
1School of Plant, Environmental and Soil Sciences, Louisiana State University Agricultural Center, Baton Rouge, LA 70803
2Sugarcane Research Unit, USDA-ARS, Houma, LA
3Sugar Research Station, Louisiana State University Agricultural Center, St. Gabriel, LA
4Department of Plant Pathology and Crop Physiology, Louisiana State University Agricultural Center, Baton Rouge, LA
5Tropical Agricultural Research Station, Mayaguez, PR
aPresent address: Vermont Mutual Insurance Group, Montpellier, VT
bPresent address: University of Tehran, Aburaihan Campus, Iran
cPresent address: Certis Inc., Baton Rouge, LA
¥ Contributed equally to this work
*Correspondence: Email: nbaisakh@agcenter.lsu.edu; Telephone: +1 225 5781300

## Sheet: Genet. Divers.- mini-core
Table S7. Sample size, various index of genetic diversities in different populations in the mini-core (190 clones)
with cold stress-responsive genes-derived SSRs
Pop	N	Na	Ne	Pa	h	uh
pop 1	95	971	761	10	0.17986	0.181757
pop 2	15	979	979	8	0.21387	0.229205
Pop 3	27	1191	994	24	0.236824	0.245933
Pop 4	20	1128	1128	13	0.234796	0.247178
Pop 5	32	1175	984	32	0.225605	0.232918
Total	189			87
Average			969.2	17.4	0.218191	0.227398
with 11 SSRs used for the entire population of 1,485 clones
Pop	N	Na	Ne	Pa	h	uh
pop 1	95	392	328	37	0.221003	0.229303
pop 2	15	300	300	0	0.184237	0.194527
Pop 3	27	333	245	13	0.152894	0.156217
Pop 4	20	358	285	9	0.188273	0.19079
Pop 5	32	271	271	8	0.165918	0.175835
Total	189			67
Average			285.8	13.4	0.182465	0.189335
N: sample size, Na: no. alleles, Ne: no. effective alleles, Pa: no. private alleles, h: mean diversity and uh: mean unbiased diversity by population.
