# Supplementary material for: An enriched sugarcane diversity panel for utilization in genetic improvement of sugarcane
Source: Sci Rep. 2020 Aug 7;10:13390. doi: 10.1038/s41598-020-70292-8 (PMC7414218; doi:10.1038/s41598-020-70292-8)
Supplement: Supplementary file 9 — Supplementary Table S8. [file 41598_2020_70292_MOESM9_ESM.xlsx]

## Sheet: Cover page
Supplementary Table S8
An Enriched Sugarcane Diversity Panel for Utilization in Genetic Improvement of Sugarcane
Nathanael D Fickett1,a,¥, Leila Ebrahimi1,b,¥, Arnold P Parco1,c,¥, Andres V Gutierrez1,¥, Anna L Hale2, Michael J Pontif3, James Todd2, Collins A Kimbeng3, Jeffrey W. Hoy3,4, Tomas Ayala-Silva5, Kenneth A Gravois3, Niranjan Baisakh1*
1School of Plant, Environmental and Soil Sciences, Louisiana State University Agricultural Center, Baton Rouge, LA 70803
2Sugarcane Research Unit, USDA-ARS, Houma, LA
3Sugar Research Station, Louisiana State University Agricultural Center, St. Gabriel, LA
4Department of Plant Pathology and Crop Physiology, Louisiana State University Agricultural Center, Baton Rouge, LA
5Tropical Agricultural Research Station, Mayaguez, PR
aPresent address: Vermont Mutual Insurance Group, Montpellier, VT
bPresent address: University of Tehran, Aburaihan Campus, Iran
cPresent address: Certis Inc., Baton Rouge, LA
¥ Contributed equally to this work
*Correspondence: Email: nbaisakh@agcenter.lsu.edu; Telephone: +1 225 5781300

## Sheet: AMOVA-minicore
Table S8. Hierarchical analysis of molecular variance (AMOVA) in the mini-core (190 clones)
with cold stress-responsive genes-derived SSRs
Source	df	SS	MS	Est. Var.	%
Among Pops	4	4952.3	1238.07	33.865	18.8
Within Pops	185	27030.1	146.109	146.109	81.2
Total	189	31982.4	-	179.974	100
with 11 SSRs used for the entire population of 1,485 clones
Among pops	4	1584.68	396.17	10.2242	19
Within pops	185	8082.89	44.1688	44.1688	81
Total	189	9667.56		54.393	100
