# Supplementary material for: An enriched sugarcane diversity panel for utilization in genetic improvement of sugarcane
Source: Sci Rep. 2020 Aug 7;10:13390. doi: 10.1038/s41598-020-70292-8 (PMC7414218; doi:10.1038/s41598-020-70292-8)
Supplement: Supplementary file 10 — Supplementary Table S9. [file 41598_2020_70292_MOESM10_ESM.xlsx]

## Sheet: Cover page
Supplementary Table S9
An Enriched Sugarcane Diversity Panel for Utilization in Genetic Improvement of Sugarcane
Nathanael D Fickett1,a,¥, Leila Ebrahimi1,b,¥, Arnold P Parco1,c,¥, Andres V Gutierrez1,¥, Anna L Hale2, Michael J Pontif3, James Todd2, Collins A Kimbeng3, Jeffrey W. Hoy3,4, Tomas Ayala-Silva5, Kenneth A Gravois3, Niranjan Baisakh1*
1School of Plant, Environmental and Soil Sciences, Louisiana State University Agricultural Center, Baton Rouge, LA 70803
2Sugarcane Research Unit, USDA-ARS, Houma, LA
3Sugar Research Station, Louisiana State University Agricultural Center, St. Gabriel, LA
4Department of Plant Pathology and Crop Physiology, Louisiana State University Agricultural Center, Baton Rouge, LA
5Tropical Agricultural Research Station, Mayaguez, PR
aPresent address: Vermont Mutual Insurance Group, Montpellier, VT
bPresent address: University of Tehran, Aburaihan Campus, Iran
cPresent address: Certis Inc., Baton Rouge, LA
¥ Contributed equally to this work
*Correspondence: Email: nbaisakh@agcenter.lsu.edu; Telephone: +1 225 5781300

## Sheet: Genetic identdist- minicore
Table S9. Pairwise population matrix of Nei genetic identity (above the diagonal) and Nei genetic distance (below the diagonal) in the mini-core (190 clones)
with cold stress-responsive genes-derived SSRs
Pop	Pop 1	Pop 2	Pop 3	Pop 4	Pop 5
pop 1		0.941	0.9117	0.92	0.9
pop 2	0.061		0.9451	0.952	0.933
Pop 3	0.088	0.056		0.982	0.977
Pop 4	0.083	0.049	0.018		0.984
Pop 5	0.105	0.07	0.023	0.016
with 11 SSRs used for the entire population of 1,485 clones
	Pop1	Pop2	Pop3	Pop4	Pop5
Pop1		0.962608	0.980832	0.970264	0.981228
Pop2	0.0373916		0.941694	0.992553	0.976648
Pop3	0.0191683	0.0583059		0.948399	0.967368
Pop4	0.0297363	0.00744727	0.0516008		0.979893
Pop5	0.0187716	0.0233518	0.0326324	0.0201067
