# Supplementary material for: An enriched sugarcane diversity panel for utilization in genetic improvement of sugarcane
Source: Sci Rep. 2020 Aug 7;10:13390. doi: 10.1038/s41598-020-70292-8 (PMC7414218; doi:10.1038/s41598-020-70292-8)
Supplement: Supplementary file 11 — Supplementary Table S10. [file 41598_2020_70292_MOESM11_ESM.xlsx]

## Sheet: Cover page
Supplementary Table S10
An Enriched Sugarcane Diversity Panel for Utilization in Genetic Improvement of Sugarcane
Nathanael D Fickett1,a,¥, Leila Ebrahimi1,b,¥, Arnold P Parco1,c,¥, Andres V Gutierrez1,¥, Anna L Hale2, Michael J Pontif3, James Todd2, Collins A Kimbeng3, Jeffrey W. Hoy3,4, Tomas Ayala-Silva5, Kenneth A Gravois3, Niranjan Baisakh1*
1School of Plant, Environmental and Soil Sciences, Louisiana State University Agricultural Center, Baton Rouge, LA 70803
2Sugarcane Research Unit, USDA-ARS, Houma, LA
3Sugar Research Station, Louisiana State University Agricultural Center, St. Gabriel, LA
4Department of Plant Pathology and Crop Physiology, Louisiana State University Agricultural Center, Baton Rouge, LA
5Tropical Agricultural Research Station, Mayaguez, PR
aPresent address: Vermont Mutual Insurance Group, Montpellier, VT
bPresent address: University of Tehran, Aburaihan Campus, Iran
cPresent address: Certis Inc., Baton Rouge, LA
¥ Contributed equally to this work
*Correspondence: Email: nbaisakh@agcenter.lsu.edu; Telephone: +1 225 5781300

## Sheet: CV
Table S10. Bootstrap analysis (biplot) with percentage coefficient of variation plotted with increasing allele numbers in the entire popuation (1,485 clones)
No. of alleles	CV (%)
1	53.33
2	37.99
3	31
4	26.83
5	23.98
6	21.89
7	20.25
8	18.95
9	17.85
10	16.94
11	16.15
12	15.47
13	14.85
14	14.31
15	13.83
16	13.39
17	12.99
18	12.62
19	12.28
20	11.97
21	11.68
22	11.42
23	11.16
24	10.93
25	10.71
26	10.5
27	10.3
28	10.12
29	9.94
30	9.78
31	9.61
32	9.46
33	9.32
34	9.18
35	9.05
36	8.92
37	8.8
38	8.68
39	8.57
40	8.47
41	8.36
42	8.26
43	8.16
44	8.07
45	7.98
46	7.89
47	7.81
48	7.72
49	7.65
50	7.57
51	7.5
52	7.42
53	7.35
54	7.29
55	7.22
56	7.15
57	7.09
58	7.03
59	6.97
60	6.91
61	6.85
62	6.8
63	6.74
64	6.69
65	6.64
66	6.59
67	6.54
68	6.49
69	6.44
70	6.4
71	6.35
72	6.31
73	6.27
74	6.22
75	6.18
76	6.14
77	6.1
78	6.06
79	6.02
80	5.99
81	5.95
82	5.91
83	5.87
84	5.84
85	5.81
86	5.77
87	5.74
88	5.71
89	5.67
90	5.64
91	5.61
92	5.58
93	5.55
94	5.52
95	5.49
96	5.46
97	5.44
98	5.41
99	5.38
100	5.35
101	5.33
102	5.3
103	5.27
104	5.25
105	5.22
106	5.2
107	5.17
108	5.15
109	5.13
110	5.1
111	5.08
112	5.06
113	5.04
114	5.01
115	4.99
116	4.97
117	4.95
118	4.93
119	4.91
120	4.89
121	4.87
122	4.85
123	4.83
124	4.81
125	4.79
126	4.77
127	4.75
128	4.73
129	4.71
130	4.69
131	4.68
132	4.66
133	4.64
134	4.62
135	4.61
136	4.59
137	4.57
138	4.56
139	4.54
140	4.52
141	4.51
142	4.49
143	4.48
144	4.46
145	4.44
146	4.43
147	4.42
148	4.4
149	4.39
150	4.37
151	4.36
152	4.34
153	4.33
154	4.31
155	4.3
156	4.29
157	4.27
158	4.26
159	4.25
160	4.23
161	4.22
162	4.21
163	4.19
164	4.18
165	4.17
166	4.15
167	4.14
168	4.13
169	4.12
170	4.11
171	4.09
172	4.08
173	4.07
174	4.06
175	4.05
176	4.03
177	4.02
178	4.01
179	4
180	3.99
181	3.98
182	3.97
183	3.96
184	3.95
185	3.93
186	3.92
187	3.91
188	3.9
189	3.89
190	3.88
191	3.87
192	3.86
193	3.85
194	3.84
195	3.83
196	3.82
197	3.81
198	3.8
199	3.79
200	3.78
201	3.78
202	3.77
203	3.76
204	3.75
205	3.74
206	3.73
207	3.72
208	3.71
209	3.7
210	3.69
211	3.68
212	3.68
213	3.67
214	3.66
215	3.65
216	3.64
217	3.63
218	3.63
219	3.62
220	3.61
221	3.6
222	3.59
223	3.58
224	3.57
225	3.57
226	3.56
227	3.55
228	3.54
229	3.54
230	3.53
231	3.52
232	3.51
233	3.51
234	3.5
235	3.49
236	3.48
237	3.48
238	3.47
239	3.46
240	3.45
241	3.45
242	3.44
243	3.43
244	3.43
245	3.42
246	3.41
247	3.41
248	3.4
249	3.39
250	3.39
251	3.38
252	3.37
253	3.36
254	3.36
255	3.35
256	3.34
257	3.34
258	3.33
259	3.33
260	3.32
261	3.31
262	3.31
263	3.3
264	3.29
265	3.29
266	3.28
267	3.28
268	3.27
269	3.26
270	3.26
271	3.25
272	3.25
273	3.24
274	3.23
275	3.23
276	3.22
277	3.22
278	3.21
279	3.2
280	3.2
281	3.19
282	3.19
283	3.18
284	3.18
285	3.17
286	3.17
287	3.16
288	3.15
289	3.15
290	3.14
291	3.14
292	3.13
293	3.13
294	3.12
295	3.12
296	3.11
297	3.11
298	3.1
299	3.1
300	3.09
301	3.08
302	3.08
303	3.07
304	3.07
305	3.06
306	3.06
307	3.05
308	3.05
309	3.05
310	3.04
311	3.04
312	3.03
313	3.02
314	3.02
315	3.02
316	3.01
317	3.01
318	3
319	3
320	2.99
321	2.99
322	2.98
323	2.98
324	2.97
325	2.97
326	2.96
327	2.96
328	2.95
329	2.95
330	2.95
331	2.94
332	2.94
333	2.93
334	2.93
335	2.92
336	2.92
337	2.92
338	2.91
339	2.91
340	2.9
341	2.9
342	2.89
343	2.89
344	2.89
345	2.88
346	2.88
347	2.87
348	2.87
349	2.87
350	2.86
351	2.86
352	2.85
353	2.85
354	2.84
355	2.84
356	2.84
357	2.83
358	2.83
359	2.82
360	2.82
361	2.82
362	2.81
363	2.81
364	2.81
365	2.8
366	2.8
367	2.79
368	2.79
369	2.79
370	2.78
371	2.78
372	2.78
373	2.77
374	2.77
375	2.76
376	2.76
377	2.76
378	2.75
379	2.75
380	2.75
381	2.74
382	2.74
383	2.73
384	2.73
385	2.73
386	2.72
387	2.72
388	2.72
389	2.71
390	2.71
391	2.71
392	2.7
393	2.7
394	2.7
395	2.69
396	2.69
397	2.69
398	2.68
399	2.68
400	2.68
401	2.67
402	2.67
403	2.67
404	2.66
405	2.66
406	2.66
407	2.65
408	2.65
409	2.65
410	2.64
411	2.64
412	2.64
413	2.63
414	2.63
415	2.63
416	2.62
417	2.62
418	2.62
419	2.62
420	2.61
421	2.61
422	2.6
423	2.6
